# Supplementary material for: A Multifunctional Au/CeO2-Mg(OH)2 Catalyst for One-Pot Aerobic Oxidative Esterification of Aldehydes with Alcohols to Alkyl Esters
Source: Nanomaterials (Basel). 2021 Jun 10;11(6):1536. doi: 10.3390/nano11061536 (PMC8230364; doi:10.3390/nano11061536)
Supplement: Supplementary file 1 [file nanomaterials-11-01536-s001.zip]

Archive with 1 entries (1 files):
- nanomaterials-1253513-supplementary.pdf
